# Supplementary material for: Neutralizing Antibodies in COVID-19 Serum from Tatarstan, Russia
Source: Int J Mol Sci. 2023 Jun 15;24(12):10181. doi: 10.3390/ijms241210181 (PMC10299584; doi:10.3390/ijms241210181)
Supplement: Supplementary file 1 [file ijms-24-10181-s001.zip]

Archive with 1 entries (1 files):
- ijms-2413122-supplementary.pdf
